# Supplementary material for: The Genetic Diversity in Thereuonema tuberculata (Wood, 1862) (Scutigeromorpha: Scutigeridae) and the Phylogenetic Relationship of Scutigeromorpha Using the Mitochondrial Genome
Source: Insects. 2022 Jul 11;13(7):620. doi: 10.3390/insects13070620 (PMC9320382; doi:10.3390/insects13070620)
Supplement: Supplementary file 1 [file insects-13-00620-s001.zip]

Archive with 4 entries (4 files):
- Figure S1. Trna.png
- Table S1 Partition schemes and best-fitting models.pdf
- Table S2. Location of features in the mtDNA.pdf
- Table S3. Statistics of TDRs in the CRS .pdf
